# Supplementary material for: Insulin-regulated serine and lipid metabolism drive peripheral neuropathy
Source: Nature. 2023 Jan 25;614(7946):118–24. doi: 10.1038/s41586-022-05637-6 (PMC9891999; doi:10.1038/s41586-022-05637-6)
Supplement: Supplementary file 3 — Dietary composition. [file 41586_2022_5637_MOESM3_ESM.xlsx]

## Sheet: Sheet1
Supplementary Table 1. Diet composition
Formula	Low fat diet (LFD)	Serine/Glycine free LFD (-SG LFD)	High fat diet (HFD)	Serine/Glycine free HFD (-SG HFD)	Serine supplemented diet
Kcal/g	3.6	3.5	5.1	5.1	3.6
Protein (% kcal from)	17.2	17.5	12	12.2	19.7
CHO (% kcal from)	72.7	72.3	28.1	27.3	70.2
Fat (% kcal from)	10.1	10.2	59.8	60.5	10.1
Alanine (g/kg)	3.5	6.123	3.5	6.123	3.5
Arginine (g/kg)	12.1	12.1	12.1	12.1	12.1
Asparagine (g/kg)	6	10.496	6	10.496	6
Aspartic Acid (g/kg)	3.5	6.123	3.5	6.123	3.5
Cystine (g/kg)	3.5	3.5	3.5	3.5	3.5
Glutamic Acid (g/kg)	40	69.976	40	69.976	40
Glycine (g/kg)	23.3	--	23.3	--	23.3
Histidine (g/kg)	4.5	4.5	4.5	4.5	4.5
Isoleucine (g/kg)	8	8	8	8	8
Leucine (g/kg)	12	12	12	12	12
Lysine (g/kg)	18	18	18	18	18
Methionine (g/kg)	8.2	8.2	8.2	8.2	8.2
Phenylalanine (g/kg)	7.5	7.5	7.5	7.5	7.5
Proline (g/kg)	3.5	6.123	3.5	6.123	3.5
Serine (g/kg)	3.5	--	3.5	--	30
Threonine (g/kg)	8.2	8.2	8.2	8.2	8.2
Tryptophan (g/kg)	1.8	1.8	1.8	1.8	1.8
Tyrosine (g/kg)	5	5	5	5	5
Valine (g/kg)	8	8	8	8	8
Sucrose (g/kg)	90	90	100	100	90
Corn Starch (g/kg)	465	449.359	99.38	83.839	431.9
Maltodextrin (g/kg)	129.042	129.042	150	150	129.042
Soybean Oil (g/kg)	20	20	310	310	20
Lard (g/kg)	20	20	30	30	20
