# Supplementary material for: Insulin-regulated serine and lipid metabolism drive peripheral neuropathy
Source: Nature. 2023 Jan 25;614(7946):118–24. doi: 10.1038/s41586-022-05637-6 (PMC9891999; doi:10.1038/s41586-022-05637-6)
Supplement: Supplementary file 4 — LC–MS/MS transitions. [file 41586_2022_5637_MOESM4_ESM.xlsx]

## Sheet: Sheet1
Supplementary Table 2. LC-MS/MS parent and daughter ion transition.
Sphingolipid species	Parent	Daughter	Fragmentor	CE
DHCer d18:0/12:0	484.4	466.4	100	17
DHCer d18:0/14:0	512.4	494.4	100	17
DHCer d18:0/16:0	540.4	522.4	100	17
DHCer d18:0/18:0	568.4	550.4	100	17
DHCer d18:0/18:1	566.4	548.4	100	17
DHCer d18:0/20:0	596.4	578.4	100	17
DHCer d18:0/22:0	624.4	606.4	100	17
DHCer d18:0/22:1	622.4	604.4	100	17
DHCer d18:0/23:0	638.4	620.4	100	17
DHCer d18:0/24:0	652.4	634.4	100	17
DHCer d18:0/24:1	650.4	632.4	100	17
DHCer d18:0/26:0	680.7	662.7	100	17
DHCer d18:0/26:1	678.7	660.7	100	17
DHCer d18:0-d7/13:0	505.5	487.5	100	17
Cer d18:1/12:0	482.4	264.4	110	25
Cer d18:1/14:0	510.4	264.4	110	25
Cer d18:1/16:0	538.4	264.4	110	25
Cer d18:1/18:0	566.4	264.4	110	25
Cer d18:1/18:1	566.7	264.4	110	25
Cer d18:1/20:0	594.4	264.4	110	25
Cer d18:1/22:0	622.4	264.4	110	25
Cer d18:1/22:1	620.4	264.4	110	25
Cer d18:1/23:0	636.7	264.4	110	25
Cer d18:1/24:0	650.4	264.4	110	25
Cer d18:1/24:1	648.4	264.4	110	25
Cer d18:1/26:0	678.7	264.4	110	25
Cer d18:1/26:1	676.7	264.4	110	25
Cer d18:1-d7/15:0	531.4	271.4	110	25
Deoxy-DHCer m18:0/12:0	468.7	268.4	104	29
Deoxy-DHCer m18:0/14:0	496.7	268.4	104	29
Deoxy-DHCer m18:0/16:0	524.7	268.4	104	29
Deoxy-DHCer m18:0/18:0	552.7	268.4	104	29
Deoxy-DHCer m18:0/18:1	550.7	268.4	104	29
Deoxy-DHCer m18:0/20:0	580.7	268.4	104	29
Deoxy-DHCer m18:0/22:0	608.7	268.4	104	29
Deoxy-DHCer m18:0/22:1	606.7	268.4	104	29
Deoxy-DHCer m18:0/23:0	622.7	268.4	104	29
Deoxy-DHCer m18:0/24:0	636.7	268.4	104	29
Deoxy-DHCer m18:0/24:1	634.7	268.4	104	29
Deoxy-DHCer m18:0/26:0	664.7	268.4	104	29
Deoxy-DHCer m18:0/26:1	662.7	268.4	104	29
Sphingomyelin C30:1	647.4	184	82	25
Sphingomyelin C32:1	675.4	184	82	25
Sphingomyelin C34:1	703.4	184	82	25
Sphingomyelin C36:1	731.4	184	82	25
Sphingomyelin C36:2	729.4	184	82	25
Sphingomyelin C38:1	759.4	184	82	25
Sphingomyelin C38:2	757.4	184	82	25
Sphingomyelin C40:1	787.4	184	82	25
Sphingomyelin C40:2	785.4	184	82	25
Sphingomyelin C42:1	815.4	184	82	25
Sphingomyelin C42:2	813.4	184	82	25
Sphingomyelin C18:1/18:1-d9	738.4	184	82	25
