# Supplementary material for: Insulin-regulated serine and lipid metabolism drive peripheral neuropathy
Source: Nature. 2023 Jan 25;614(7946):118–24. doi: 10.1038/s41586-022-05637-6 (PMC9891999; doi:10.1038/s41586-022-05637-6)
Supplement: Supplementary file 5 — High-resolution mass spectrometry transitions. [file 41586_2022_5637_MOESM5_ESM.xlsx]

## Sheet: Sheet1
Supplementary Table 3. Orbitrap high-resolution (QE) mass spectrometry lipid analysis.
Lipid species	Precursor Ion	Product Ion
Dihydroceramide (DHCer)
DHCer 18:0/18:0	568.566	266.29
DHCer 18:0/20:0	596.597	266.284
DHCer 18:0/22:0	624.63	266.284
DHCer 18:0/24:0	652.66	266.284
DHCer 18:0/24:1	650.644	266.284
Ceramide (Cer)
Cer 18:1/18:0	566.551	264.268
Cer 18:1/20:0	594.582	264.268
Cer 18:1/20:1	592.566	264.268
Cer 18:1/22:0	622.613	264.268
Cer 18:1/22:1	620.597	264.268
Cer 18:1/23:0	636.629	264.269
Cer 18:1/24:0	650.644	264.269
Cer 18:1/24:1	648.629	264.269
Deoxy-dihydroceramide (deoxyDHCer)
deoxyDHCer m18:0/20:0	580.603	268.3
deoxyDHCer m18:0/22:0	608.634	268.3
deoxyDHCer m18:0/24:0	636.665	268.3
Glucosyl/Galactosyl-Ceramide (Gluc/Gal-Cer)
Gluc/Gal-Cer 18:1/16:0	700.572	264.269
Gluc/Gal-Cer 18:1/18:0	728.604	264.268
Gluc/Gal-Cer 18:1/20:0	756.635	264.269
Gluc/Gal-Cer 18:1/22:0	784.666	264.268
Gluc/Gal-Cer 18:1/24:0	812.697	264.268
Gluc/Gal-Cer 18:1/26:0	840.729	264.268
Sphingomyelin (SM)
SM 32:1	675.543	184.073
SM 33:1	689.559	184.073
SM 34:0	705.591	184.073
SM 34:1	703.575	184.073
SM 34:2	701.559	184.074
SM 35:1	717.591	184.073
SM 36:1	731.606	184.073
SM 36:2	729.591	184.073
SM 37:1	745.622	184.073
SM 38:0	761.653	184.073
SM 38:2	757.622	184.073
SM 39:1	773.653	184.073
SM 40:0	789.684	184.073
SM 40:1	787.669	184.073
SM 40:2	785.653	184.073
Phosphatidylserine (PS)
PS 34:1	762.528	577.518
PS 35:1	776.544	591.533
PS 36:1	790.559	605.549
PS 36:2	788.544	603.533
PS 36:3	786.528	601.518
PS 38:5	810.528	625.518
PS 40:6	836.544	651.532
Phosphatidylethanolamine (PE)
PE 34:2	716.522	575.502
PE 36:1	746.569	605.544
PE 36:2	744.554	603.534
PE 36:3	742.538	601.518
PE 36:4	740.522	599.502
PE 36:5	738.507	597.487
PE 38:2	772.585	631.564
PE 38:3	770.569	629.548
PE 38:4	768.554	627.533
PE 38:5	766.538	625.518
PE 38:6	764.522	623.502
PE 40:1	802.632	661.611
PE 40:2	800.616	659.596
PE 40:4	796.585	655.565
PE 40:6	792.554	651.534
PE 42:2	828.648	687.626
PE 42:3	826.632	685.611
PE 42:5	822.601	681.58
PE 44:1	830.663	689.643
PE 44:4	852.648	711.625
Phosphatidylcholine (PC)
PC 33:0	748.506	184.073
PC 33:1	746.569	184.073
PC 34:0	762.601	184.073
PC 34:1	760.585	184.073
PC 34:2	758.569	184.073
PC 34:3	756.554	184.073
PC 35:1	774.601	184.073
PC 35:2	772.585	184.073
PC 36:0	790.632	184.073
PC 36:1	788.616	184.073
PC 36:2	786.601	184.073
PC 36:3	784.585	184.073
PC 36:4	782.569	184.073
PC 38:0	818.663	184.073
PC 38:1	816.648	184.073
PC 38:2	814.632	184.073
PC 38:3	812.616	184.073
PC O-34:1	746.606	184.073
PC O-36:1	774.637	184.073
Diacylglycerol (DAG)
DAG 34:1	612.556	313.273
DAG 34:2	610.54	313.273
DAG 34:4	606.509	311.258
DAG 36:1	640.587	339.289
DAG 36:2	638.572	339.289
DAG 36:4	634.54	337.274
Triacylglycerol (TAG)
TAG 42:0	740.676	495.44
TAG 43:1	752.676	479.408
TAG 44:0	768.707	495.441
TAG 44:1	766.692	495.44
TAG 44:2	764.676	493.425
TAG 45:0	782.723	509.454
TAG 45:1	780.707	507.438
TAG 45:2	778.692	507.442
TAG 46:0	796.739	523.471
TAG 47:0	810.755	537.489
TAG 47:1	808.739	535.472
TAG 47:2	806.723	535.473
TAG 47:3	804.707	533.456
TAG 48:0	824.77	551.503
TAG 48:1	822.755	549.488
TAG 48:2	820.739	549.488
TAG 48:3	818.723	547.472
TAG 49:0	838.784	565.518
TAG 50:0	852.801	579.534
TAG 50:1	850.786	577.519
TAG 50:2	848.77	549.488
TAG 50:3	846.755	575.504
TAG 50:4	844.739	573.489
TAG 50:5	842.723	571.474
TAG 51:0	866.817	593.548
TAG 52:0	880.833	579.534
TAG 52:1	878.817	577.519
TAG 52:2	876.801	577.519
TAG 52:3	874.786	575.504
TAG 52:4	872.77	575.503
TAG 52:5	870.755	573.489
TAG 52:6	868.739	573.487
TAG 54:0	908.864	607.564
TAG 54:1	906.848	605.55
TAG 54:2	904.833	605.549
TAG 54:3	902.817	603.535
TAG 54:4	900.801	601.519
TAG 54:5	898.786	601.519
TAG 54:6	896.77	599.497
